# Supplementary material for: Adherence to the DASH Diet and Risk of Hypertension: A Systematic Review and Meta-Analysis
Source: Nutrients. 2023 Jul 24;15(14):3261. doi: 10.3390/nu15143261 (PMC10383418; doi:10.3390/nu15143261)
Supplement: Supplementary file 1 [file nutrients-15-03261-s001.zip]

Archive with 1 entries (1 files):
- nutrients-2505372-supplementary.pdf
